# Supplementary material for: Investigation the global effect of rare earth gadolinium on the budding Saccharomyces cerevisiae by genome-scale screening
Source: Front Microbiol. 2022 Nov 28;13:1022054. doi: 10.3389/fmicb.2022.1022054 (PMC9742279; doi:10.3389/fmicb.2022.1022054)
Supplement: Supplementary file 5 [file Table_2.XLS]

## Sheet: Sheet1
Fig 5. Functional categories of the genes corresponding to the sensitive and resistant phenotypes and number of genes associated with each category.
(A) Functional categories of the genes corresponding to the sensitive phenotypes.
Metabolism (2)				SUR1
				TPS1
Cell cycle and DNA processing(3)				SIF2
				MCK1
				SAC7
Transcription (4)				HIR2
				PHO4
				PHO2
				CRZ1
Protein synthesis, folding, modification, and destination (6)				RPS1A
				GDA1
				MRT4
				NCS2
				CNB1
				SSZ1
Cell rescue, defense and virulence(2)				TRM9
				HIT1
Unclassified proteins (6)				YKL118W
				VPS63
				YML122C
				YDR445C
				YNL120C
				YBR287W
Cellular transport, transport facilities and transport routes (22)				PHO84
				PHO86
				VCX1
				GDT1
				TRK1
				LEM3
				SSO2
				ARF1
				ARL1
				ARL3
				SYS1
				LOA1
				VMA1
				VMA2
				COG5
				COG6
				VPS9
				MRL1
				AKL1
				YPT6
				TRS85
				ISA2
(B) Functional categories of the genes corresponding to the resistant phenotypes.
Metabolism (4)				DEP1
				THI20
				HTD2
				REG1
Cell cycle and DNA processing (1)				RAD57
Protein synthesis, folding, modification and destination (3)				RPL7A
				VMA21
				SCJ1
Cellular transport, transport facilities and transport routes (2)				SFT2
				ARF3
