# Supplementary material for: Investigation the global effect of rare earth gadolinium on the budding Saccharomyces cerevisiae by genome-scale screening
Source: Front Microbiol. 2022 Nov 28;13:1022054. doi: 10.3389/fmicb.2022.1022054 (PMC9742279; doi:10.3389/fmicb.2022.1022054)
Supplement: Supplementary file 7 [file Table_4.XLS]

## Sheet: Sheet1
Fig 7. Intracellular Gd concentration in 15 Gd-resistant gene mutants under Gd stress
			Gd1	Gd2	Gd3	Gd4	Gd5	Gd6	mean	SEM	P			mean	SEM
BY4743	BY4743	BY4743	0.869612	0.999274	0.865018	1.14582	0.985642	1.13463	1	0.122326			BY4743	1	0.122326
DEP1	dep1/dep1	YAL013W	1.01742	1.04957	1.15028	0.970802	1.1479	0.967749	1.05062	0.0821446	0.419735		dep1/dep1	1.05062	0.0821446
THI20	thi20/thi20	YOL055C	1.19569	0.920717	1.12072	1.17302	1.05873	1.06851	1.08956	0.0990973	0.193651		thi20/thi20	1.08956	0.0990973
HTD2	htd2/htd2	YHR067W	1.04917	0.990057	1.18865	1.02143	0.900458	1.12063	1.04507	0.100834	0.502083		htd2/htd2	1.04507	0.100834
REG1	reg1/reg1	YDR028C	0.727723	0.863851	1.06594	1.1801	1.06124	1.27633	1.0292	0.202212	0.768386		reg1/reg1	1.0292	0.202212
RAD57	rad57/rad57	YDR004W	1.19142	0.736037	0.83755	1.29302	1.27556	1.08771	1.07022	0.233501	0.528812		rad57/rad57	1.07022	0.233501
RPL7A	rpl7a/rpl7a	YGL076C	1.0682	0.81556	1.02113	1.05458	0.935918	0.849094	0.957415	0.10779	0.536689		rpl7a/rpl7a	0.957415	0.10779
VMA21	vma21/vma21	YGR105W	1.18724	1.04723	0.948179	0.967646	0.848631	1.06419	1.01052	0.116095	0.881617		vma21/vma21	1.01052	0.116095
SCJ1	scj1/scj1	YMR214W	1.13715	0.978689	1.07723	0.840023	0.72365	1.03399	0.965122	0.155594	0.675152		scj1/scj1	0.965122	0.155594
SFT2	sft2/sft2	YBL102W	1.08899	0.814855	1.41799	1.07125	1.05743	1.06811	1.08644	0.192405	0.374949		sft2/sft2	1.08644	0.192405
ARF3	arf3/arf3	YOR094W	0.950238	1.27564	1.07701	0.850635	1.14636	1.24636	1.09104	0.16678	0.306271		arf3/arf3	1.09104	0.16678
																										Cellular transport, transport facilities and transport routes (22)
